# Supplementary material for: Formulation Development of Meloxicam Binary Ethosomal Hydrogel for Topical Delivery: In Vitro and In Vivo Assessment
Source: Pharmaceutics. 2024 Jul 4;16(7):898. doi: 10.3390/pharmaceutics16070898 (PMC11280089; doi:10.3390/pharmaceutics16070898)
Supplement: Supplementary file 1 [file pharmaceutics-16-00898-s001.zip]

Archive with 1 entries (1 files):
- pharmaceutics-3033223-supplementary.pdf
